# Supplementary material for: Expanding the Phase Space for Halide-Based Solid Electrolytes: Li–Mg–Zr–Cl Spinels
Source: Chem Mater. 2024 Jul 26;36(15):7283–91. doi: 10.1021/acs.chemmater.4c01160 (PMC11325553; doi:10.1021/acs.chemmater.4c01160)
Supplement: Supplementary file 2 — cm4c01160_si_002.cif [file cm4c01160_si_002.cif]

data_BMLi2MgCl4
_chemical_name_mineral Li2MgCl4
_cell_length_a 10.40831(9)
_cell_length_b 10.40831(9)
_cell_length_c 10.40831(9)
_cell_angle_alpha 90
_cell_angle_beta 90
_cell_angle_gamma 90
_cell_volume 1127.56(3)
_diffrn_measurement_device_type  'SSRL Beamline 2-1'
_space_group_name_H-M_alt 'F d -3 m Z'
_symmetry_cell_setting cubic
_symmetry_space_group_name_H-M Fd-3m
_space_group_IT_number 227
_exptl_crystal_description powder
_diffrn_ambient_temperature 		   295(1)
_cell_measurement_temperature 		   295(1)
_diffrn_ambient_pressure 			   ?
_computing_structure_refinement        "Topas"
_cell_measurement_reflns_used 	248
_diffrn_reflns_number 248
_cell_measurement_theta_min 4
_cell_measurement_theta_max 90
_diffrn_reflns_av_R_equivalents 	   0.0
_diffrn_measured_fraction_theta_full   1.0
loop_
	_symmetry_equiv_pos_as_xyz
	 'x, y, z '
	 '-x, -z, -y '
	 '-x+1/4, -z-1/4, y+1/2 '
	 '-x+1/4, y+1/2, -z-1/4 '
	 '-x+1/2, z-1/4, y+1/4 '
	 '-x+1/2, y+1/4, z-1/4 '
	 '-x-1/4, -y+1/4, z+1/2 '
	 '-x-1/4, z+1/2, -y+1/4 '
	 '-y, -x, -z '
	 '-y, -z, -x '
	 '-y+1/4, -x-1/4, z+1/2 '
	 '-y+1/4, z+1/2, -x-1/4 '
	 '-y+1/2, z+1/4, x-1/4 '
	 '-y+1/2, x-1/4, z+1/4 '
	 '-y-1/4, -z+1/4, x+1/2 '
	 '-y-1/4, x+1/2, -z+1/4 '
	 '-z, -x, -y '
	 '-z, -y, -x '
	 '-z+1/4, -y-1/4, x+1/2 '
	 '-z+1/4, x+1/2, -y-1/4 '
	 '-z+1/2, y-1/4, x+1/4 '
	 '-z+1/2, x+1/4, y-1/4 '
	 '-z-1/4, -x+1/4, y+1/2 '
	 '-z-1/4, y+1/2, -x+1/4 '
	 'z, y, x '
	 'z, x, y '
	 'z+1/4, -y+1/2, x-1/4 '
	 'z+1/4, x-1/4, -y+1/2 '
	 'z+1/2, -x-1/4, -y+1/4 '
	 'z+1/2, -y+1/4, -x-1/4 '
	 'z-1/4, -x+1/2, y+1/4 '
	 'z-1/4, y+1/4, -x+1/2 '
	 'y, z, x '
	 'y, x, z '
	 'y+1/4, -x+1/2, z-1/4 '
	 'y+1/4, z-1/4, -x+1/2 '
	 'y+1/2, -x+1/4, -z-1/4 '
	 'y+1/2, -z-1/4, -x+1/4 '
	 'y-1/4, -z+1/2, x+1/4 '
	 'y-1/4, x+1/4, -z+1/2 '
	 'x, z, y '
	 '-x, -y, -z '
	 'x+1/4, -z+1/2, y-1/4 '
	 'x+1/4, y-1/4, -z+1/2 '
	 'x+1/2, -y-1/4, -z+1/4 '
	 'x+1/2, -z+1/4, -y-1/4 '
	 'x-1/4, -y+1/2, z+1/4 '
	 'x-1/4, z+1/4, -y+1/2 '
	 'x+1/2, y+1/2, z '
	 '-x+1/2, -z+1/2, -y '
	 '-x-1/4, -z+1/4, y+1/2 '
	 '-x-1/4, y, -z-1/4 '
	 '-x, z+1/4, y+1/4 '
	 '-x, y-1/4, z-1/4 '
	 '-x+1/4, -y-1/4, z+1/2 '
	 '-x+1/4, z, -y+1/4 '
	 '-y+1/2, -x+1/2, -z '
	 '-y+1/2, -z+1/2, -x '
	 '-y-1/4, -x+1/4, z+1/2 '
	 '-y-1/4, z, -x-1/4 '
	 '-y, z-1/4, x-1/4 '
	 '-y, x+1/4, z+1/4 '
	 '-y+1/4, -z-1/4, x+1/2 '
	 '-y+1/4, x, -z+1/4 '
	 '-z+1/2, -x+1/2, -y '
	 '-z+1/2, -y+1/2, -x '
	 '-z-1/4, -y+1/4, x+1/2 '
	 '-z-1/4, x, -y-1/4 '
	 '-z, y+1/4, x+1/4 '
	 '-z, x-1/4, y-1/4 '
	 '-z+1/4, -x-1/4, y+1/2 '
	 '-z+1/4, y, -x+1/4 '
	 'z+1/2, y+1/2, x '
	 'z+1/2, x+1/2, y '
	 'z-1/4, -y, x-1/4 '
	 'z-1/4, x+1/4, -y+1/2 '
	 'z, -x+1/4, -y+1/4 '
	 'z, -y-1/4, -x-1/4 '
	 'z+1/4, -x, y+1/4 '
	 'z+1/4, y-1/4, -x+1/2 '
	 'y+1/2, z+1/2, x '
	 'y+1/2, x+1/2, z '
	 'y-1/4, -x, z-1/4 '
	 'y-1/4, z+1/4, -x+1/2 '
	 'y, -x-1/4, -z-1/4 '
	 'y, -z+1/4, -x+1/4 '
	 'y+1/4, -z, x+1/4 '
	 'y+1/4, x-1/4, -z+1/2 '
	 'x+1/2, z+1/2, y '
	 '-x+1/2, -y+1/2, -z '
	 'x-1/4, -z, y-1/4 '
	 'x-1/4, y+1/4, -z+1/2 '
	 'x, -y+1/4, -z+1/4 '
	 'x, -z-1/4, -y-1/4 '
	 'x+1/4, -y, z+1/4 '
	 'x+1/4, z-1/4, -y+1/2 '
	 'x+1/2, y, z+1/2 '
	 '-x+1/2, -z, -y+1/2 '
	 '-x-1/4, -z-1/4, y '
	 '-x-1/4, y+1/2, -z+1/4 '
	 '-x, z-1/4, y-1/4 '
	 '-x, y+1/4, z+1/4 '
	 '-x+1/4, -y+1/4, z '
	 '-x+1/4, z+1/2, -y-1/4 '
	 '-y+1/2, -x, -z+1/2 '
	 '-y+1/2, -z, -x+1/2 '
	 '-y-1/4, -x-1/4, z '
	 '-y-1/4, z+1/2, -x+1/4 '
	 '-y, z+1/4, x+1/4 '
	 '-y, x-1/4, z-1/4 '
	 '-y+1/4, -z+1/4, x '
	 '-y+1/4, x+1/2, -z-1/4 '
	 '-z+1/2, -x, -y+1/2 '
	 '-z+1/2, -y, -x+1/2 '
	 '-z-1/4, -y-1/4, x '
	 '-z-1/4, x+1/2, -y+1/4 '
	 '-z, y-1/4, x-1/4 '
	 '-z, x+1/4, y+1/4 '
	 '-z+1/4, -x+1/4, y '
	 '-z+1/4, y+1/2, -x-1/4 '
	 'z+1/2, y, x+1/2 '
	 'z+1/2, x, y+1/2 '
	 'z-1/4, -y+1/2, x+1/4 '
	 'z-1/4, x-1/4, -y '
	 'z, -x-1/4, -y-1/4 '
	 'z, -y+1/4, -x+1/4 '
	 'z+1/4, -x+1/2, y-1/4 '
	 'z+1/4, y+1/4, -x '
	 'y+1/2, z, x+1/2 '
	 'y+1/2, x, z+1/2 '
	 'y-1/4, -x+1/2, z+1/4 '
	 'y-1/4, z-1/4, -x '
	 'y, -x+1/4, -z+1/4 '
	 'y, -z-1/4, -x-1/4 '
	 'y+1/4, -z+1/2, x-1/4 '
	 'y+1/4, x+1/4, -z '
	 'x+1/2, z, y+1/2 '
	 '-x+1/2, -y, -z+1/2 '
	 'x-1/4, -z+1/2, y+1/4 '
	 'x-1/4, y-1/4, -z '
	 'x, -y-1/4, -z-1/4 '
	 'x, -z+1/4, -y+1/4 '
	 'x+1/4, -y+1/2, z-1/4 '
	 'x+1/4, z+1/4, -y '
	 'x, y+1/2, z+1/2 '
	 '-x, -z+1/2, -y+1/2 '
	 '-x+1/4, -z+1/4, y '
	 '-x+1/4, y, -z+1/4 '
	 '-x+1/2, z+1/4, y-1/4 '
	 '-x+1/2, y-1/4, z+1/4 '
	 '-x-1/4, -y-1/4, z '
	 '-x-1/4, z, -y-1/4 '
	 '-y, -x+1/2, -z+1/2 '
	 '-y, -z+1/2, -x+1/2 '
	 '-y+1/4, -x+1/4, z '
	 '-y+1/4, z, -x+1/4 '
	 '-y+1/2, z-1/4, x+1/4 '
	 '-y+1/2, x+1/4, z-1/4 '
	 '-y-1/4, -z-1/4, x '
	 '-y-1/4, x, -z-1/4 '
	 '-z, -x+1/2, -y+1/2 '
	 '-z, -y+1/2, -x+1/2 '
	 '-z+1/4, -y+1/4, x '
	 '-z+1/4, x, -y+1/4 '
	 '-z+1/2, y+1/4, x-1/4 '
	 '-z+1/2, x-1/4, y+1/4 '
	 '-z-1/4, -x-1/4, y '
	 '-z-1/4, y, -x-1/4 '
	 'z, y+1/2, x+1/2 '
	 'z, x+1/2, y+1/2 '
	 'z+1/4, -y, x+1/4 '
	 'z+1/4, x+1/4, -y '
	 'z+1/2, -x+1/4, -y-1/4 '
	 'z+1/2, -y-1/4, -x+1/4 '
	 'z-1/4, -x, y-1/4 '
	 'z-1/4, y-1/4, -x '
	 'y, z+1/2, x+1/2 '
	 'y, x+1/2, z+1/2 '
	 'y+1/4, -x, z+1/4 '
	 'y+1/4, z+1/4, -x '
	 'y+1/2, -x-1/4, -z+1/4 '
	 'y+1/2, -z+1/4, -x-1/4 '
	 'y-1/4, -z, x-1/4 '
	 'y-1/4, x-1/4, -z '
	 'x, z+1/2, y+1/2 '
	 '-x, -y+1/2, -z+1/2 '
	 'x+1/4, -z, y+1/4 '
	 'x+1/4, y+1/4, -z '
	 'x+1/2, -y+1/4, -z-1/4 '
	 'x+1/2, -z-1/4, -y+1/4 '
	 'x-1/4, -y, z-1/4 '
	 'x-1/4, z-1/4, -y '
loop_
_atom_site_label
_atom_site_type_symbol
_atom_site_symmetry_multiplicity
_atom_site_fract_x
_atom_site_fract_y
_atom_site_fract_z
_atom_site_occupancy
_atom_site_B_iso_or_equiv
Li1 Li+1   8 0.125 0.125 0.125 1 7.947751
Li2 Li+1  16 0.5 0.5 0.5 0.5 1.23886
Mg1 Mg  16 0.5 0.5 0.5 0.3919(12) 1.23886
Cl1 Cl-1  32 0.25699 0.25699 0.25699 1 1.803519
Mg2 Mg  16 0 0 0 0.1081(12) 4.453007

loop_
	_geom_bond_atom_site_label_1
	_geom_bond_atom_site_label_2
	_geom_bond_distance
	_geom_bond_site_symmetry_1
	_geom_bond_site_symmetry_2
	Li1       Mg2       2.25347 1_555  53_555
	Li1       Mg2       2.25347 1_555  56_555
	Li1       Mg2       2.25347 1_555 103_555
	Li1       Mg2       2.25347 1_555   1_555
	Li1       Cl1       2.37948 1_555  77_555
	Li1       Cl1       2.37948 1_555  56_555
	Li1       Cl1       2.37948 1_555 103_555
	Li1       Cl1       2.37948 1_555   1_555
	Li2       Mg1       0.00000 1_555   1_555
	Li2       Cl1       2.53142 1_555  78_566
	Li2       Cl1       2.53142 1_555 128_556
	Li2       Cl1       2.53142 1_555  52_656
	Li2       Cl1       2.53142 1_555  99_665
	Li2       Cl1       2.53142 1_555  79_565
	Li2       Cl1       2.53142 1_555  53_655
	Mg1       Li2       0.00000 1_555   1_555
	Mg1       Cl1       2.53142 1_555  78_566
	Mg1       Cl1       2.53142 1_555 128_556
	Mg1       Cl1       2.53142 1_555  52_656
	Mg1       Cl1       2.53142 1_555  99_665
	Mg1       Cl1       2.53142 1_555  79_565
	Mg1       Cl1       2.53142 1_555  53_655
	Cl1       Li1       2.37948 1_555   1_555
	Cl1       Mg1       2.53142 1_555  99_665
	Cl1       Li2       2.53142 1_555  99_665
	Cl1       Mg1       2.53142 1_555  52_656
	Cl1       Li2       2.53142 1_555  52_656
	Cl1       Mg1       2.53142 1_555  54_655
	Cl1       Li2       2.53142 1_555  54_655
	Cl1       Mg2       2.67681 1_555 103_555
	Cl1       Mg2       2.67681 1_555  53_555
	Cl1       Mg2       2.67681 1_555  56_555
	Mg2       Li1       2.25347 1_555   1_555
	Mg2       Li1       2.25347 1_555   2_555
	Mg2       Cl1       2.67681 1_555  77_555
	Mg2       Cl1       2.67681 1_555  56_555
	Mg2       Cl1       2.67681 1_555 103_555
	Mg2       Cl1       2.67681 1_555 124_555
	Mg2       Cl1       2.67681 1_555  75_555
	Mg2       Cl1       2.67681 1_555  54_555
	loop_
		_geom_angle_atom_site_label_1
		_geom_angle_atom_site_label_2
		_geom_angle_atom_site_label_3
		_geom_angle
		_geom_angle_site_symmetry_1
		_geom_angle_site_symmetry_2
		_geom_angle_site_symmetry_3
	Mg2       Li1       Mg2        109.471  56_555 1_555  53_555
	Mg2       Li1       Mg2        109.471 103_555 1_555  56_555
	Mg2       Li1       Mg2        109.471 103_555 1_555  53_555
	Mg2       Li1       Mg2        109.471   1_555 1_555 103_555
	Mg2       Li1       Mg2        109.471   1_555 1_555  56_555
	Mg2       Li1       Mg2        109.471   1_555 1_555  53_555
	Cl1       Li1       Mg2        70.529   77_555 1_555   1_555
	Cl1       Li1       Mg2        70.529   77_555 1_555 103_555
	Cl1       Li1       Mg2        70.529   77_555 1_555  56_555
	Cl1       Li1       Mg2        180.000  77_555 1_555  53_555
	Cl1       Li1       Cl1        109.471  56_555 1_555  77_555
	Cl1       Li1       Mg2        70.529   56_555 1_555   1_555
	Cl1       Li1       Mg2        70.529   56_555 1_555 103_555
	Cl1       Li1       Mg2        180.000  56_555 1_555  56_555
	Cl1       Li1       Mg2        70.529   56_555 1_555  53_555
	Cl1       Li1       Cl1        109.471 103_555 1_555  56_555
	Cl1       Li1       Cl1        109.471 103_555 1_555  77_555
	Cl1       Li1       Mg2        70.529  103_555 1_555   1_555
	Cl1       Li1       Mg2        180.000 103_555 1_555 103_555
	Cl1       Li1       Mg2        70.529  103_555 1_555  56_555
	Cl1       Li1       Mg2        70.529  103_555 1_555  53_555
	Cl1       Li1       Cl1        109.471   1_555 1_555 103_555
	Cl1       Li1       Cl1        109.471   1_555 1_555  56_555
	Cl1       Li1       Cl1        109.471   1_555 1_555  77_555
	Cl1       Li1       Mg2        180.000   1_555 1_555   1_555
	Cl1       Li1       Mg2        70.529    1_555 1_555 103_555
	Cl1       Li1       Mg2        70.529    1_555 1_555  56_555
	Cl1       Li1       Mg2        70.529    1_555 1_555  53_555
	Cl1       Li2       Cl1        93.340  128_556 1_555  78_566
	Cl1       Li2       Cl1        93.340   52_656 1_555 128_556
	Cl1       Li2       Cl1        86.660   52_656 1_555  78_566
	Cl1       Li2       Cl1        86.660   99_665 1_555  52_656
	Cl1       Li2       Cl1        180.000  99_665 1_555 128_556
	Cl1       Li2       Cl1        86.660   99_665 1_555  78_566
	Cl1       Li2       Cl1        93.340   79_565 1_555  99_665
	Cl1       Li2       Cl1        180.000  79_565 1_555  52_656
	Cl1       Li2       Cl1        86.660   79_565 1_555 128_556
	Cl1       Li2       Cl1        93.340   79_565 1_555  78_566
	Cl1       Li2       Cl1        86.660   53_655 1_555  79_565
	Cl1       Li2       Cl1        93.340   53_655 1_555  99_665
	Cl1       Li2       Cl1        93.340   53_655 1_555  52_656
	Cl1       Li2       Cl1        86.660   53_655 1_555 128_556
	Cl1       Li2       Cl1        180.000  53_655 1_555  78_566
	Cl1       Mg1       Cl1        93.340  128_556 1_555  78_566
	Cl1       Mg1       Cl1        93.340   52_656 1_555 128_556
	Cl1       Mg1       Cl1        86.660   52_656 1_555  78_566
	Cl1       Mg1       Cl1        86.660   99_665 1_555  52_656
	Cl1       Mg1       Cl1        180.000  99_665 1_555 128_556
	Cl1       Mg1       Cl1        86.660   99_665 1_555  78_566
	Cl1       Mg1       Cl1        93.340   79_565 1_555  99_665
	Cl1       Mg1       Cl1        180.000  79_565 1_555  52_656
	Cl1       Mg1       Cl1        86.660   79_565 1_555 128_556
	Cl1       Mg1       Cl1        93.340   79_565 1_555  78_566
	Cl1       Mg1       Cl1        86.660   53_655 1_555  79_565
	Cl1       Mg1       Cl1        93.340   53_655 1_555  99_665
	Cl1       Mg1       Cl1        93.340   53_655 1_555  52_656
	Cl1       Mg1       Cl1        86.660   53_655 1_555 128_556
	Cl1       Mg1       Cl1        180.000  53_655 1_555  78_566
	Mg1       Cl1       Li1        122.935  99_665 1_555   1_555
	Li2       Cl1       Mg1        0.000    99_665 1_555  99_665
	Li2       Cl1       Li1        122.935  99_665 1_555   1_555
	Mg1       Cl1       Li2        93.245   52_656 1_555  99_665
	Mg1       Cl1       Mg1        93.245   52_656 1_555  99_665
	Mg1       Cl1       Li1        122.935  52_656 1_555   1_555
	Li2       Cl1       Mg1        0.000    52_656 1_555  52_656
	Li2       Cl1       Li2        93.245   52_656 1_555  99_665
	Li2       Cl1       Mg1        93.245   52_656 1_555  99_665
	Li2       Cl1       Li1        122.935  52_656 1_555   1_555
	Mg1       Cl1       Li2        93.245   54_655 1_555  52_656
	Mg1       Cl1       Mg1        93.245   54_655 1_555  52_656
	Mg1       Cl1       Li2        93.245   54_655 1_555  99_665
	Mg1       Cl1       Mg1        93.245   54_655 1_555  99_665
	Mg1       Cl1       Li1        122.935  54_655 1_555   1_555
	Li2       Cl1       Mg1        0.000    54_655 1_555  54_655
	Li2       Cl1       Li2        93.245   54_655 1_555  52_656
	Li2       Cl1       Mg1        93.245   54_655 1_555  52_656
	Li2       Cl1       Li2        93.245   54_655 1_555  99_665
	Li2       Cl1       Mg1        93.245   54_655 1_555  99_665
	Li2       Cl1       Li1        122.935  54_655 1_555   1_555
	Mg2       Cl1       Li2        89.866  103_555 1_555  54_655
	Mg2       Cl1       Mg1        89.866  103_555 1_555  54_655
	Mg2       Cl1       Li2        89.866  103_555 1_555  52_656
	Mg2       Cl1       Mg1        89.866  103_555 1_555  52_656
	Mg2       Cl1       Li2        175.468 103_555 1_555  99_665
	Mg2       Cl1       Mg1        175.468 103_555 1_555  99_665
	Mg2       Cl1       Li1        52.533  103_555 1_555   1_555
	Mg2       Cl1       Mg2        86.844   53_555 1_555 103_555
	Mg2       Cl1       Li2        175.468  53_555 1_555  54_655
	Mg2       Cl1       Mg1        175.468  53_555 1_555  54_655
	Mg2       Cl1       Li2        89.866   53_555 1_555  52_656
	Mg2       Cl1       Mg1        89.866   53_555 1_555  52_656
	Mg2       Cl1       Li2        89.866   53_555 1_555  99_665
	Mg2       Cl1       Mg1        89.866   53_555 1_555  99_665
	Mg2       Cl1       Li1        52.533   53_555 1_555   1_555
	Mg2       Cl1       Mg2        86.844   56_555 1_555  53_555
	Mg2       Cl1       Mg2        86.844   56_555 1_555 103_555
	Mg2       Cl1       Li2        89.866   56_555 1_555  54_655
	Mg2       Cl1       Mg1        89.866   56_555 1_555  54_655
	Mg2       Cl1       Li2        175.468  56_555 1_555  52_656
	Mg2       Cl1       Mg1        175.468  56_555 1_555  52_656
	Mg2       Cl1       Li2        89.866   56_555 1_555  99_665
	Mg2       Cl1       Mg1        89.866   56_555 1_555  99_665
	Mg2       Cl1       Li1        52.533   56_555 1_555   1_555
	Li1       Mg2       Li1        180.000   2_555 1_555   1_555
	Cl1       Mg2       Li1        123.062  77_555 1_555   2_555
	Cl1       Mg2       Li1        56.938   77_555 1_555   1_555
	Cl1       Mg2       Cl1        93.071   56_555 1_555  77_555
	Cl1       Mg2       Li1        123.062  56_555 1_555   2_555
	Cl1       Mg2       Li1        56.938   56_555 1_555   1_555
	Cl1       Mg2       Cl1        93.071  103_555 1_555  56_555
	Cl1       Mg2       Cl1        93.071  103_555 1_555  77_555
	Cl1       Mg2       Li1        123.062 103_555 1_555   2_555
	Cl1       Mg2       Li1        56.938  103_555 1_555   1_555
	Cl1       Mg2       Cl1        180.000 124_555 1_555 103_555
	Cl1       Mg2       Cl1        86.929  124_555 1_555  56_555
	Cl1       Mg2       Cl1        86.929  124_555 1_555  77_555
	Cl1       Mg2       Li1        56.938  124_555 1_555   2_555
	Cl1       Mg2       Li1        123.062 124_555 1_555   1_555
	Cl1       Mg2       Cl1        93.071   75_555 1_555 124_555
	Cl1       Mg2       Cl1        86.929   75_555 1_555 103_555
	Cl1       Mg2       Cl1        180.000  75_555 1_555  56_555
	Cl1       Mg2       Cl1        86.929   75_555 1_555  77_555
	Cl1       Mg2       Li1        56.938   75_555 1_555   2_555
	Cl1       Mg2       Li1        123.062  75_555 1_555   1_555
	Cl1       Mg2       Cl1        93.071   54_555 1_555  75_555
	Cl1       Mg2       Cl1        93.071   54_555 1_555 124_555
	Cl1       Mg2       Cl1        86.929   54_555 1_555 103_555
	Cl1       Mg2       Cl1        86.929   54_555 1_555  56_555
	Cl1       Mg2       Cl1        180.000  54_555 1_555  77_555
	Cl1       Mg2       Li1        56.938   54_555 1_555   2_555
	Cl1       Mg2       Li1        123.062  54_555 1_555   1_555

# start Validation Reply Form
_vrf_ATOM007_BMLi2MgCl4
;
PROBLEM: _atom_site_aniso_label is missing
RESPONSE: refined isotropically
;
_vrf_PLAT043_BMLi2MgCl4
;
PROBLEM: Calculated and Reported Mol. Weight Differ by ..     179.99 Check 
RESPONSE: mol weight not reported
;
# end Validation Reply Form
