# Supplementary material for: Expanding the Phase Space for Halide-Based Solid Electrolytes: Li–Mg–Zr–Cl Spinels
Source: Chem Mater. 2024 Jul 26;36(15):7283–91. doi: 10.1021/acs.chemmater.4c01160 (PMC11325553; doi:10.1021/acs.chemmater.4c01160)
Supplement: Supplementary file 3 — cm4c01160_si_003.cif [file cm4c01160_si_003.cif]

 
######################################################################
data_Li2MgZrCl4
_gsas_GSASII_version  5708

# phase info for Li6MgZrCl12 follows
_pd_phase_name  Li6MgZrCl12
_cell_length_a  10.37168(28)
_cell_length_b  10.37168
_cell_length_c  10.37168
_cell_angle_alpha  90
_cell_angle_beta   90
_cell_angle_gamma  90
_cell_volume  1115.70(9)
_exptl_crystal_density_diffrn  2.3124
_symmetry_cell_setting  cubic
_space_group_IT_number 	227
_symmetry_space_group_name_H-M 'F d -3 m'
_space_group_name_H-M_alt 'F d -3 m Z'
_cell_measurement_reflns_used 	248
_diffrn_reflns_number 248
_diffrn_ambient_temperature 		   295(1)
_cell_measurement_temperature 		   295(1)
_cell_measurement_theta_min 4
_cell_measurement_theta_max 90
_diffrn_measured_fraction_theta_full 1.0
_diffrn_reflns_av_R_equivalents 0.0
_exptl_crystal_description powder
_diffrn_measurement_device_type synchrotron

loop_
    _space_group_symop_id
    _space_group_symop_operation_xyz
     1  x,y,z
     2  z,x,y
     3  y,z,x
     4  1/4+x,1/4+y,-z
     5  -z,1/4+x,1/4+y
     6  1/4+y,-z,1/4+x
     7  1/4-z,1/2+x,3/4-y
     8  3/4-y,1/4-z,1/2+x
     9  1/2+y,1/4-z,3/4-x
    10  3/4-x,1/2+y,1/4-z
    11  1/4-z,3/4-x,1/2+y
    12  1/2+x,3/4-y,1/4-z
    13  y,x,z
    14  z,y,x
    15  x,z,y
    16  1/4+y,1/4+x,-z
    17  -z,1/4+y,1/4+x
    18  1/4+x,-z,1/4+y
    19  1/4-z,1/2+y,3/4-x
    20  3/4-x,1/4-z,1/2+y
    21  1/2+x,1/4-z,3/4-y
    22  3/4-y,1/2+x,1/4-z
    23  1/4-z,3/4-y,1/2+x
    24  1/2+y,3/4-x,1/4-z
    25  -x,-y,-z
    26  -z,-x,-y
    27  -y,-z,-x
    28  3/4-x,3/4-y,z
    29  z,3/4-x,3/4-y
    30  3/4-y,z,3/4-x
    31  3/4+z,1/2-x,1/4+y
    32  1/4+y,3/4+z,1/2-x
    33  1/2-y,3/4+z,1/4+x
    34  1/4+x,1/2-y,3/4+z
    35  3/4+z,1/4+x,1/2-y
    36  1/2-x,1/4+y,3/4+z
    37  -y,-x,-z
    38  -z,-y,-x
    39  -x,-z,-y
    40  3/4-y,3/4-x,z
    41  z,3/4-y,3/4-x
    42  3/4-x,z,3/4-y
    43  3/4+z,1/2-y,1/4+x
    44  1/4+x,3/4+z,1/2-y
    45  1/2-x,3/4+z,1/4+y
    46  1/4+y,1/2-x,3/4+z
    47  3/4+z,1/4+y,1/2-x
    48  1/2-y,1/4+x,3/4+z
    49  x,1/2+y,1/2+z
    50  z,1/2+x,1/2+y
    51  y,1/2+z,1/2+x
    52  1/4+x,3/4+y,1/2-z
    53  -z,3/4+x,3/4+y
    54  1/4+y,1/2-z,3/4+x
    55  1/4-z,x,1/4-y
    56  3/4-y,3/4-z,x
    57  1/2+y,3/4-z,1/4-x
    58  3/4-x,y,3/4-z
    59  1/4-z,1/4-x,y
    60  1/2+x,1/4-y,3/4-z
    61  y,1/2+x,1/2+z
    62  z,1/2+y,1/2+x
    63  x,1/2+z,1/2+y
    64  1/4+y,3/4+x,1/2-z
    65  -z,3/4+y,3/4+x
    66  1/4+x,1/2-z,3/4+y
    67  1/4-z,y,1/4-x
    68  3/4-x,3/4-z,y
    69  1/2+x,3/4-z,1/4-y
    70  3/4-y,x,3/4-z
    71  1/4-z,1/4-y,x
    72  1/2+y,1/4-x,3/4-z
    73  -x,1/2-y,1/2-z
    74  -z,1/2-x,1/2-y
    75  -y,1/2-z,1/2-x
    76  3/4-x,1/4-y,1/2+z
    77  z,1/4-x,1/4-y
    78  3/4-y,1/2+z,1/4-x
    79  3/4+z,-x,3/4+y
    80  1/4+y,1/4+z,-x
    81  1/2-y,1/4+z,3/4+x
    82  1/4+x,-y,1/4+z
    83  3/4+z,3/4+x,-y
    84  1/2-x,3/4+y,1/4+z
    85  -y,1/2-x,1/2-z
    86  -z,1/2-y,1/2-x
    87  -x,1/2-z,1/2-y
    88  3/4-y,1/4-x,1/2+z
    89  z,1/4-y,1/4-x
    90  3/4-x,1/2+z,1/4-y
    91  3/4+z,-y,3/4+x
    92  1/4+x,1/4+z,-y
    93  1/2-x,1/4+z,3/4+y
    94  1/4+y,-x,1/4+z
    95  3/4+z,3/4+y,-x
    96  1/2-y,3/4+x,1/4+z
    97  1/2+x,y,1/2+z
    98  1/2+z,x,1/2+y
    99  1/2+y,z,1/2+x
   100  3/4+x,1/4+y,1/2-z
   101  1/2-z,1/4+x,3/4+y
   102  3/4+y,-z,3/4+x
   103  3/4-z,1/2+x,1/4-y
   104  1/4-y,1/4-z,x
   105  y,1/4-z,1/4-x
   106  1/4-x,1/2+y,3/4-z
   107  3/4-z,3/4-x,y
   108  x,3/4-y,3/4-z
   109  1/2+y,x,1/2+z
   110  1/2+z,y,1/2+x
   111  1/2+x,z,1/2+y
   112  3/4+y,1/4+x,1/2-z
   113  1/2-z,1/4+y,3/4+x
   114  3/4+x,-z,3/4+y
   115  3/4-z,1/2+y,1/4-x
   116  1/4-x,1/4-z,y
   117  x,1/4-z,1/4-y
   118  1/4-y,1/2+x,3/4-z
   119  3/4-z,3/4-y,x
   120  y,3/4-x,3/4-z
   121  1/2-x,-y,1/2-z
   122  1/2-z,-x,1/2-y
   123  1/2-y,-z,1/2-x
   124  1/4-x,3/4-y,1/2+z
   125  1/2+z,3/4-x,1/4-y
   126  1/4-y,z,1/4-x
   127  1/4+z,1/2-x,3/4+y
   128  3/4+y,3/4+z,-x
   129  -y,3/4+z,3/4+x
   130  3/4+x,1/2-y,1/4+z
   131  1/4+z,1/4+x,-y
   132  -x,1/4+y,1/4+z
   133  1/2-y,-x,1/2-z
   134  1/2-z,-y,1/2-x
   135  1/2-x,-z,1/2-y
   136  1/4-y,3/4-x,1/2+z
   137  1/2+z,3/4-y,1/4-x
   138  1/4-x,z,1/4-y
   139  1/4+z,1/2-y,3/4+x
   140  3/4+x,3/4+z,-y
   141  -x,3/4+z,3/4+y
   142  3/4+y,1/2-x,1/4+z
   143  1/4+z,1/4+y,-x
   144  -y,1/4+x,1/4+z
   145  1/2+x,1/2+y,z
   146  1/2+z,1/2+x,y
   147  1/2+y,1/2+z,x
   148  3/4+x,3/4+y,-z
   149  1/2-z,3/4+x,1/4+y
   150  3/4+y,1/2-z,1/4+x
   151  3/4-z,x,3/4-y
   152  1/4-y,3/4-z,1/2+x
   153  y,3/4-z,3/4-x
   154  1/4-x,y,1/4-z
   155  3/4-z,1/4-x,1/2+y
   156  x,1/4-y,1/4-z
   157  1/2+y,1/2+x,z
   158  1/2+z,1/2+y,x
   159  1/2+x,1/2+z,y
   160  3/4+y,3/4+x,-z
   161  1/2-z,3/4+y,1/4+x
   162  3/4+x,1/2-z,1/4+y
   163  3/4-z,y,3/4-x
   164  1/4-x,3/4-z,1/2+y
   165  x,3/4-z,3/4-y
   166  1/4-y,x,1/4-z
   167  3/4-z,1/4-y,1/2+x
   168  y,1/4-x,1/4-z
   169  1/2-x,1/2-y,-z
   170  1/2-z,1/2-x,-y
   171  1/2-y,1/2-z,-x
   172  1/4-x,1/4-y,z
   173  1/2+z,1/4-x,3/4-y
   174  1/4-y,1/2+z,3/4-x
   175  1/4+z,-x,1/4+y
   176  3/4+y,1/4+z,1/2-x
   177  -y,1/4+z,1/4+x
   178  3/4+x,-y,3/4+z
   179  1/4+z,3/4+x,1/2-y
   180  -x,3/4+y,3/4+z
   181  1/2-y,1/2-x,-z
   182  1/2-z,1/2-y,-x
   183  1/2-x,1/2-z,-y
   184  1/4-y,1/4-x,z
   185  1/2+z,1/4-y,3/4-x
   186  1/4-x,1/2+z,3/4-y
   187  1/4+z,-y,1/4+x
   188  3/4+x,1/4+z,1/2-y
   189  -x,1/4+z,1/4+y
   190  3/4+y,-x,3/4+z
   191  1/4+z,3/4+y,1/2-x
   192  -y,3/4+x,3/4+z

# ATOMIC COORDINATES AND DISPLACEMENT PARAMETERS
loop_ 
   _atom_site_label
   _atom_site_type_symbol
   _atom_site_fract_x
   _atom_site_fract_y
   _atom_site_fract_z
   _atom_site_occupancy
   _atom_site_adp_type
   _atom_site_U_iso_or_equiv
   _atom_site_site_symmetry_multiplicity
Li1    Li1+ 0.12500     0.12500     0.12500     1.0000     Uani 0.0400     8   
Li2    Li1+ 0.50000     0.50000     0.50000     0.5000     Uani 0.0400     16  
Mg1    Mg2+ 0.50000     0.50000     0.50000     0.12(23)   Uani 0.0304     16  
Cl1    Cl1- 0.25466(15) 0.25466(15) 0.25466(15) 1.0000     Uani 0.0235     32  
Zr5    Zr4+ 0.50000     0.50000     0.50000     0.11(7)    Uani 0.0304     16  
Zr6    Zr4+ 0.00000     0.00000     0.00000     0.06(7)    Uiso 0.007(5)   16  
Mg7    Mg2+ 0.00000     0.00000     0.00000     0.05(23)   Uiso 0.007(5)   16  

loop_
   _atom_site_aniso_label
   _atom_site_aniso_U_11
   _atom_site_aniso_U_22
   _atom_site_aniso_U_33
   _atom_site_aniso_U_12
   _atom_site_aniso_U_13
   _atom_site_aniso_U_23
Li1    0.0400      0.0400      0.0400      0.0000      0.0000      0.0000      
Li2    0.0400      0.0400      0.0400      0.0000      0.0000      0.0000      
Mg1    0.030(4)    0.030(4)    0.030(4)    0.029(9)    0.029(9)    0.029(9)    
Cl1    0.02352(27) 0.02352(27) 0.02352(27) 0.006(3)    0.006(3)    0.006(3)    
Zr5    0.030(4)    0.030(4)    0.030(4)    0.029(9)    0.029(9)    0.029(9)    

loop_  _atom_type_symbol _atom_type_number_in_cell
  Cl-1    32
  Li+1    16
  Mg+2    2.667
  Zr+4    2.667

# Note that Z affects _cell_formula_sum and _weight
_cell_formula_units_Z  8
_chemical_formula_sum  "Cl4 Li2 Mg0.333 Zr0.333"
_chemical_formula_weight  194.21

# Difference density results
_refine_diff_density_max  4.406
_refine_diff_density_min  -7.861

# start Validation Reply Form
_vrf_GEOM001_Li2MgZrCl4
;
PROBLEM: _geom_bond_atom_site_label_1 is missing
RESPONSE: not needed here
;
_vrf_GEOM002_Li2MgZrCl4
;
PROBLEM: _geom_bond_atom_site_label_2 is missing
RESPONSE: not needed here
;
_vrf_GEOM003_Li2MgZrCl4
;
PROBLEM: _geom_bond_distance is missing
RESPONSE: not needed here
;
_vrf_GEOM006_Li2MgZrCl4
;
PROBLEM: _geom_angle_atom_site_label_2 is missing
RESPONSE: not needed here
;
_vrf_GEOM007_Li2MgZrCl4
;
PROBLEM: _geom_angle_atom_site_label_3 is missing
RESPONSE: not needed here
;
_vrf_GEOM008_Li2MgZrCl4
;
PROBLEM: _geom_angle is missing
RESPONSE: not needed here
;
_vrf_SYMMG01_Li2MgZrCl4
;
PROBLEM: Unrecognised _symmetry_space_group_name_H-M
RESPONSE: ...
;
_vrf_PLAT129_Li2MgZrCl4
;
PROBLEM: Unusual Space Group Specified ..................     Fd-3mz Check 
RESPONSE: ...
;
_vrf_REFI015_Li2MgZrCl4
;
PROBLEM: _refine_ls_shift/su_max is missing
RESPONSE: ...
;
_vrf_PLAT213_Li2MgZrCl4
;
PROBLEM: Atom Zr5             has ADP max/min Ratio .....        9.4 prolat
RESPONSE: Large ADP addressed in paper
;
_vrf_PLAT214_Li2MgZrCl4
;
PROBLEM: Atom Mg1       (Anion/Solvent) ADP max/min Ratio        9.4 prolat
RESPONSE: Large ADP addressed in paper
;
# end Validation Reply Form
